# Supplementary material for: Genetic Evidence Supporting a Causal Association Between mTORC1-Dependent Circulating Protein Levels and Diabetic Retinopathy
Source: Transl Vis Sci Technol. 2025 May 2;14(5):4. doi: 10.1167/tvst.14.5.4 (PMC12054711; doi:10.1167/tvst.14.5.4)
Supplement: Supplement 1 [file tvst-14-5-4_s001.xlsx]

## Sheet: Sheet1
Supplementary Table 1. The characteristics of identified SNPs.
Phenotype	SNP	effect_allele	other_allele	beta.exposure	beta.outcome	se.exposure	se.outcome	pval.exposure	pval.outcome	F
eIF4E	rs116934738	C	T	0.3758	0.0026	0.077	0.0537	1.04713e-06	0.9614	26.7077
	rs12640699	A	C	0.1574	-0.0104	0.0341	0.0222	4.0738e-06	0.6375	23.5311
	rs138236097	A	G	-0.2673	-0.0497	0.0583	0.0348	4.46684e-06	0.1533	22.1452
	rs142569846	T	G	0.2303	-0.0068	0.0468	0.0258	8.70964e-07	0.791199	25.6537
	rs149036167	C	T	-0.5168	0.0451	0.108	0.0647	1.69824e-06	0.485801	24.6105
	rs192028145	G	A	-0.5295	0.0547	0.1025	0.1091	2.39883e-07	0.6163	30.9691
	rs192206210	G	T	0.5846	0.1024	0.1211	0.0616	1.41254e-06	0.0964606	27.5119
	rs2209485	T	C	0.1637	0.0176	0.034	0.0186	1.51356e-06	0.3424	23.0945
	rs531476076	C	G	0.5671	0.0221	0.1176	0.0508	1.41254e-06	0.664099	28.0834
	rs62130614	T	G	0.4606	-0.0489	0.0999	0.0848	3.98107e-06	0.5637	21.527
	rs62143198	A	G	0.4669	0.0225	0.0296	0.0168	6.76083e-56	0.1799	261.588
	rs741454	C	T	0.1426	0.0104	0.031	0.0186	4.16869e-06	0.5766	21.2974
	rs74842834	T	G	0.4443	0.102	0.0947	0.0887	2.69153e-06	0.25	22.5855
	rs76641346	T	G	0.3052	0.0494	0.063	0.0296	1.25893e-06	0.0948899	25.851
	rs7862784	C	G	-0.1232	-0.009	0.0263	0.0134	2.88403e-06	0.5004	22.2441
eIF4G	rs112309230	C	T	-0.5745	0.0035	0.1158	0.0904	6.91831e-07	0.9688	31.0699
	rs140388345	A	G	0.559	-0.023	0.1201	0.103	3.31131e-06	0.823	29.9923
	rs1411879	A	G	0.4092	-0.0095	0.089	0.0353	4.2658e-06	0.7879	28.2386
	rs142978915	C	T	-0.4055	-0.067	0.0885	0.1216	4.57088e-06	0.5819	25.5158
	rs143862167	T	C	-0.204	-0.0164	0.044	0.0246	3.54813e-06	0.5067	21.4786
	rs6993770	T	A	-0.13	0.0029	0.0274	0.0158	2.13796e-06	0.853	22.7452
	rs704	A	G	0.1618	0.0087	0.0245	0.0133	4.2658e-11	0.514	43.5582
	rs7955609	A	G	0.1251	-0.0038	0.0263	0.0134	1.99526e-06	0.7757	24.5017
eIF4A	rs1447676	T	C	-0.1182	0.0093	0.0257	0.0138	4.36516e-06	0.5025	22.1547
	rs145852535	G	A	0.521	-0.0649	0.1118	0.057	3.16228e-06	0.2544	27.0462
	rs151270869	G	A	-0.4543	-0.0121	0.0938	0.0393	1.28825e-06	0.7576	26.8017
	rs1931094	A	G	0.1163	-0.003	0.0253	0.0133	4.2658e-06	0.8245	21.2554
	rs2462049	T	G	0.1159	0.0083	0.0249	0.0132	3.31131e-06	0.529	22.2676
	rs34436714	A	C	0.4687	0.0205	0.0291	0.0165	1.99526e-58	0.2143	262.232
	rs3846325	A	T	0.1295	0.0125	0.0279	0.0149	3.38844e-06	0.403	22.8008
	rs6792693	G	A	0.134	0.0114	0.0286	0.0146	2.81838e-06	0.434	22.484
	rs74512707	A	G	0.1785	0.0375	0.0385	0.0221	3.54813e-06	0.0892606	22.9885
eIF4E-BP	rs10864412	A	G	-0.1334	-0.0023	0.0254	0.0138	1.58489e-07	0.868	28.0337
	rs113664570	T	C	0.2666	-0.0118	0.0584	0.0483	4.89779e-06	0.8076	26.1002
	rs11708375	C	G	0.158	0.0176	0.034	0.0175	3.38844e-06	0.3146	22.2733
	rs17003636	C	T	0.4607	0.024	0.0984	0.0356	2.88403e-06	0.501601	22.4433
	rs186490680	T	C	-0.4506	0.0131	0.095	0.0973	2.0893e-06	0.8926	25.0164
	rs2745108	C	T	-0.1927	-0.1069	0.0402	0.0299	1.58489e-06	0.000345199	24.7529
	rs6993770	T	A	-0.1391	0.0029	0.0274	0.0158	3.89045e-07	0.853	26.067
	rs72743058	A	G	-0.3839	0.0138	0.0827	0.0473	3.46737e-06	0.770699	28.1977
	rs72806714	C	G	-0.1381	0.0104	0.0296	0.0159	3.0903e-06	0.515101	22.0879
	rs76802510	T	C	-0.2684	0.0285	0.0496	0.0241	6.45654e-08	0.2364	31.0773
	rs79613514	C	T	0.3407	0.0134	0.0738	0.0289	3.89045e-06	0.643899	21.1449
	rs79943794	T	C	-0.357	0.0235	0.0766	0.0376	3.16228e-06	0.5316	21.4658
RP-S6K	rs1381968	C	T	-0.3462	0.0239	0.0746	0.0413	3.54813e-06	0.5636	22.1778
	rs148897689	A	G	0.4496	-0.0609	0.0943	0.0792	1.90546e-06	0.4414	26.7269
	rs17412698	C	G	-0.2393	0.004	0.0521	0.0323	4.2658e-06	0.9007	26.3795
	rs35747952	C	T	-0.3736	-0.0429	0.0809	0.032	3.89045e-06	0.1793	22.3708
	rs58565824	T	C	0.4607	0.0242	0.0937	0.0322	8.91251e-07	0.452701	30.2994
	rs62143197	A	G	0.5347	0.0246	0.029	0.0168	8.12831e-76	0.1448	362.945
	rs62398809	G	A	-0.1129	0.0053	0.0247	0.0131	4.89779e-06	0.686901	21.1261
	rs72881486	A	G	0.3633	0.0215	0.0745	0.0461	1.07152e-06	0.641	28.1333
	rs74353857	C	G	-0.2524	0.0259	0.0525	0.0216	1.51356e-06	0.2307	25.6261
	rs75688971	C	T	0.4179	0.0072	0.0836	0.031	5.7544e-07	0.8162	26.2875
	rs77394885	C	A	0.5291	0.0109	0.1122	0.0552	2.39883e-06	0.844	27.2269
	rs79777011	A	C	0.1634	-0.0157	0.0346	0.0161	2.29087e-06	0.3303	23.452
	rs9833044	T	C	-0.319	0.0079	0.0635	0.0288	5.12861e-07	0.7826	25.5147
eIF4B	rs10956734	G	A	0.117	-0.0126	0.0253	0.0141	3.63078e-06	0.3705	21.8627
	rs10968642	A	G	0.302	0.056	0.0661	0.0527	4.89779e-06	0.2875	23.5513
	rs11021718	A	G	0.1229	-0.0174	0.0261	0.0132	2.5704e-06	0.1882	23.4422
	rs115500871	T	C	0.3359	-0.0096	0.0668	0.0222	4.89779e-07	0.6651	26.0181
	rs145669789	G	C	-0.3392	-0.0097	0.0721	0.0439	2.5704e-06	0.8247	24.505
	rs1474470	G	A	0.1615	0.0377	0.0351	0.022	4.16869e-06	0.0865107	22.0824
	rs148200263	A	G	0.3572	-0.0942	0.073	0.0663	1e-06	0.1554	25.4677
	rs150363316	A	G	-0.1967	-0.0138	0.0427	0.0241	4.0738e-06	0.5659	24.1352
	rs4573743	A	G	-0.1248	-0.0054	0.0269	0.0134	3.46737e-06	0.685799	22.1733
	rs62143197	A	G	0.3766	0.0246	0.0298	0.0168	1.09648e-36	0.1448	170.587
	rs73173693	G	T	-0.3895	-0.0248	0.0764	0.0922	3.38844e-07	0.787501	26.8737
	rs75332708	G	A	0.1643	0.0048	0.0359	0.022	4.67735e-06	0.8276	21.0044
	rs77611151	C	A	0.3784	0.1278	0.0823	0.0747	4.36516e-06	0.0870102	29.04
	rs973565	A	T	0.3567	-0.0469	0.0667	0.0421	8.91251e-08	0.2661	30.2728
	rs9987128	G	A	-0.2302	0.0105	0.0496	0.0221	3.54813e-06	0.636099	22.1801
